# Supplementary material for: Ezrin defines TSC complex activation at endosomal compartments through EGFR–AKT signaling
Source: eLife. 2025 Feb 12;13:RP98523. doi: 10.7554/eLife.98523 (PMC11820125; doi:10.7554/eLife.98523)
Supplement: Figure 1—source data 1. [file elife-98523-fig1-data1.zip]

Archive with 26 entries (25 files):
- Figure 1/
- __MACOSX/._Figure 1
- Figure 1/MEF WT KO P62.tif
- __MACOSX/Figure 1/._MEF WT KO P62.tif
- Figure 1/MEF WT KO EZRIN.Tif
- __MACOSX/Figure 1/._MEF WT KO EZRIN.Tif
- Figure 1/MEF WT KO NBR1.tif
- __MACOSX/Figure 1/._MEF WT KO NBR1.tif
- Figure 1/._MEF WT KO EZRIN.Tif
- Figure 1/MEF WT KO GAPDH.Tif
- __MACOSX/Figure 1/._MEF WT KO GAPDH.Tif
- Figure 1/._MEF WT KO GAPDH.Tif
- Figure 1/._MEF WT KO NBR1.tif
- Figure 1/._MEF WT KO LAMP1 .tif
- Figure 1/MEF WT KO LC3.Tif
- __MACOSX/Figure 1/._MEF WT KO LC3.Tif
- Figure 1/._MEF WT KO LC3.Tif
- Figure 1/._MEF WT KO P62.tif
- Figure 1/MEF 2 GEL CATHEPSIN D.tif
- __MACOSX/Figure 1/._MEF 2 GEL CATHEPSIN D.tif
- Figure 1/._MEF 2 GEL CATHEPSIN D.tif
- Figure 1/MEF WT KO LAMP1 .tif
- __MACOSX/Figure 1/._MEF WT KO LAMP1 .tif
- Figure 1/Figure 1.pdf
- __MACOSX/Figure 1/._Figure 1.pdf
- Figure 1/._Figure 1.pdf
