# Supplementary material for: Ezrin defines TSC complex activation at endosomal compartments through EGFR–AKT signaling
Source: eLife. 2025 Feb 12;13:RP98523. doi: 10.7554/eLife.98523 (PMC11820125; doi:10.7554/eLife.98523)
Supplement: Figure 1—figure supplement 1—source data 1. [file elife-98523-fig1-figsupp1-data1.zip]

Archive with 29 entries (28 files):
- Figure suppl 1/
- __MACOSX/._Figure suppl 1
- Figure suppl 1/HELA WT KO NBR1.tif
- __MACOSX/Figure suppl 1/._HELA WT KO NBR1.tif
- Figure suppl 1/HELA WT KO LAMP1.tif
- __MACOSX/Figure suppl 1/._HELA WT KO LAMP1.tif
- Figure suppl 1/HELA WT KO LC3.tif
- __MACOSX/Figure suppl 1/._HELA WT KO LC3.tif
- Figure suppl 1/._HELA WT KO LAMP1.tif
- Figure suppl 1/HELA WT KO GAPDH.Tif
- __MACOSX/Figure suppl 1/._HELA WT KO GAPDH.Tif
- Figure suppl 1/._HELA WT KO GAPDH.Tif
- Figure suppl 1/p62 2gel.tif
- __MACOSX/Figure suppl 1/._p62 2gel.tif
- Figure suppl 1/._p62 2gel.tif
- Figure suppl 1/HELA WT KO EZR.Tif
- __MACOSX/Figure suppl 1/._HELA WT KO EZR.Tif
- Figure suppl 1/._HELA WT KO EZR.Tif
- Figure suppl 1/._WT KO STV BAF LC3.jpg
- Figure suppl 1/WT KO STV BAF GAPDH .jpg
- __MACOSX/Figure suppl 1/._WT KO STV BAF GAPDH .jpg
- Figure suppl 1/._WT KO STV BAF GAPDH .jpg
- Figure suppl 1/._HELA WT KO NBR1.tif
- Figure suppl 1/WT KO STV BAF LC3.jpg
- __MACOSX/Figure suppl 1/._WT KO STV BAF LC3.jpg
- Figure suppl 1/._HELA WT KO LC3.tif
- Figure suppl 1/Figure suppl. 1.pdf
- __MACOSX/Figure suppl 1/._Figure suppl. 1.pdf
- Figure suppl 1/._Figure suppl. 1.pdf
