# Supplementary material for: Ezrin defines TSC complex activation at endosomal compartments through EGFR–AKT signaling
Source: eLife. 2025 Feb 12;13:RP98523. doi: 10.7554/eLife.98523 (PMC11820125; doi:10.7554/eLife.98523)
Supplement: Figure 2—source data 1. [file elife-98523-fig2-data1.zip]

Archive with 41 entries (40 files):
- Figure 2/
- __MACOSX/._Figure 2
- Figure 2/IP X EZR- WB X EGFR 2.tif
- __MACOSX/Figure 2/._IP X EZR- WB X EGFR 2.tif
- Figure 2/._HELA WT KO HER3.Tif
- Figure 2/._HELA WT KO MAPK.Tif
- Figure 2/IP X EZR-WB X EZR 1.tif
- __MACOSX/Figure 2/._IP X EZR-WB X EZR 1.tif
- Figure 2/HELA WT KO HER3.Tif
- __MACOSX/Figure 2/._HELA WT KO HER3.Tif
- Figure 2/HELA WT KO p38.Tif
- __MACOSX/Figure 2/._HELA WT KO p38.Tif
- Figure 2/HELA WT KO EGFR.Tif
- __MACOSX/Figure 2/._HELA WT KO EGFR.Tif
- Figure 2/HELA WT KO GAPDH .tif
- __MACOSX/Figure 2/._HELA WT KO GAPDH .tif
- Figure 2/HELA WT KO MAPK.Tif
- __MACOSX/Figure 2/._HELA WT KO MAPK.Tif
- Figure 2/._HELA WT KO p38.Tif
- Figure 2/._HELA WT KO pp38.Tif
- Figure 2/._HELA WT KO EGFR.Tif
- Figure 2/HELA WT KO pMAPK.Tif
- __MACOSX/Figure 2/._HELA WT KO pMAPK.Tif
- Figure 2/HELA WT KO pEGFR.Tif
- __MACOSX/Figure 2/._HELA WT KO pEGFR.Tif
- Figure 2/._HELA WT KO pMAPK.Tif
- Figure 2/HELA WT KO pp38.Tif
- __MACOSX/Figure 2/._HELA WT KO pp38.Tif
- Figure 2/._HELA WT KO pEGFR.Tif
- Figure 2/._IP X EZR- WB X EGFR 1.tif
- Figure 2/IP X EZR-WB X EZR 2.tif
- __MACOSX/Figure 2/._IP X EZR-WB X EZR 2.tif
- Figure 2/IP X EZR- WB X EGFR 1.tif
- __MACOSX/Figure 2/._IP X EZR- WB X EGFR 1.tif
- Figure 2/._IP X EZR-WB X EZR 1.tif
- Figure 2/._IP X EZR- WB X EGFR 2.tif
- Figure 2/._IP X EZR-WB X EZR 2.tif
- Figure 2/._HELA WT KO GAPDH .tif
- Figure 2/Figure 2.pdf
- __MACOSX/Figure 2/._Figure 2.pdf
- Figure 2/._Figure 2.pdf
