# Supplementary material for: Ezrin defines TSC complex activation at endosomal compartments through EGFR–AKT signaling
Source: eLife. 2025 Feb 12;13:RP98523. doi: 10.7554/eLife.98523 (PMC11820125; doi:10.7554/eLife.98523)
Supplement: Figure 2—figure supplement 1—source data 1. [file elife-98523-fig2-figsupp1-data1.zip]

Archive with 47 entries (46 files):
- Figure suppl 2/
- __MACOSX/._Figure suppl 2
- Figure suppl 2/._MEF WT KO EGFR.tif
- Figure suppl 2/MEF WT KO PMAPK .Tif
- __MACOSX/Figure suppl 2/._MEF WT KO PMAPK .Tif
- Figure suppl 2/._MEF WT KO HER3.Tif
- Figure suppl 2/MEF WT KO EGFR.tif
- __MACOSX/Figure suppl 2/._MEF WT KO EGFR.tif
- Figure suppl 2/MEF WT KO HER2.Tif
- __MACOSX/Figure suppl 2/._MEF WT KO HER2.Tif
- Figure suppl 2/._MEF WT KO HER2.Tif
- Figure suppl 2/._MEF WT KO PMAPK .Tif
- Figure suppl 2/MEF WT KO MAPK.Tif
- __MACOSX/Figure suppl 2/._MEF WT KO MAPK.Tif
- Figure suppl 2/._MEF WT KO MAPK.Tif
- Figure suppl 2/MEF WT KO pP44:42.tif
- __MACOSX/Figure suppl 2/._MEF WT KO pP44:42.tif
- Figure suppl 2/._MEF WT KO pP38.Tif
- Figure suppl 2/MEF WT KO P38.tif
- __MACOSX/Figure suppl 2/._MEF WT KO P38.tif
- Figure suppl 2/MEF WT KO GAPDH.Tif
- __MACOSX/Figure suppl 2/._MEF WT KO GAPDH.Tif
- Figure suppl 2/._MEF WT KO GAPDH.Tif
- Figure suppl 2/MEF WT KO ENDOSOME EGFR.tif
- __MACOSX/Figure suppl 2/._MEF WT KO ENDOSOME EGFR.tif
- Figure suppl 2/MEF WT KO ENDOSOME EEA1.tif
- __MACOSX/Figure suppl 2/._MEF WT KO ENDOSOME EEA1.tif
- Figure suppl 2/MEF WT KO pP38.Tif
- __MACOSX/Figure suppl 2/._MEF WT KO pP38.Tif
- Figure suppl 2/MEF WT KO + EGF ENDOSOME EGFR.tif
- __MACOSX/Figure suppl 2/._MEF WT KO + EGF ENDOSOME EGFR.tif
- Figure suppl 2/MEF WT KO + EGF ENDOSOME EEA1.tif
- __MACOSX/Figure suppl 2/._MEF WT KO + EGF ENDOSOME EEA1.tif
- Figure suppl 2/._MEF WT KO + EGF ENDOSOME EEA1.tif
- Figure suppl 2/._MEF WT KO pP44:42.tif
- Figure suppl 2/._MEF WT KO P44:42.tif
- Figure suppl 2/MEF WT KO HER3.Tif
- __MACOSX/Figure suppl 2/._MEF WT KO HER3.Tif
- Figure suppl 2/MEF WT KO P44:42.tif
- __MACOSX/Figure suppl 2/._MEF WT KO P44:42.tif
- Figure suppl 2/._MEF WT KO P38.tif
- Figure suppl 2/._MEF WT KO ENDOSOME EGFR.tif
- Figure suppl 2/._MEF WT KO ENDOSOME EEA1.tif
- Figure suppl 2/._MEF WT KO + EGF ENDOSOME EGFR.tif
- Figure suppl 2/Figure suppl. 2.pdf
- __MACOSX/Figure suppl 2/._Figure suppl. 2.pdf
- Figure suppl 2/._Figure suppl. 2.pdf
