# Supplementary material for: Ezrin defines TSC complex activation at endosomal compartments through EGFR–AKT signaling
Source: eLife. 2025 Feb 12;13:RP98523. doi: 10.7554/eLife.98523 (PMC11820125; doi:10.7554/eLife.98523)
Supplement: Figure 3—source data 1. [file elife-98523-fig3-data1.zip]

Archive with 29 entries (28 files):
- Figure 3/
- __MACOSX/._Figure 3
- Figure 3/CROSSLINKING EGFR.tif
- __MACOSX/Figure 3/._CROSSLINKING EGFR.tif
- Figure 3/MEMBRANE EGFR.tif
- __MACOSX/Figure 3/._MEMBRANE EGFR.tif
- Figure 3/MEMBRANE ZO1.tif
- __MACOSX/Figure 3/._MEMBRANE ZO1.tif
- Figure 3/ENDOSOME EGFR.tif
- __MACOSX/Figure 3/._ENDOSOME EGFR.tif
- Figure 3/ENDOSOME EEA1.tif
- __MACOSX/Figure 3/._ENDOSOME EEA1.tif
- Figure 3/ENDOSOME GAPDH.tif
- __MACOSX/Figure 3/._ENDOSOME GAPDH.tif
- Figure 3/._CROSSLINKING EGFR.tif
- Figure 3/._CROSSLINKING GAPDH .tif
- Figure 3/._MEMBRANE EGFR.tif
- Figure 3/._MEMBRANE ZO1.tif
- Figure 3/._MEMBRANE GAPDH.tif
- Figure 3/._ENDOSOME EGFR.tif
- Figure 3/MEMBRANE GAPDH.tif
- __MACOSX/Figure 3/._MEMBRANE GAPDH.tif
- Figure 3/Figure 3.pdf
- __MACOSX/Figure 3/._Figure 3.pdf
- Figure 3/CROSSLINKING GAPDH .tif
- __MACOSX/Figure 3/._CROSSLINKING GAPDH .tif
- Figure 3/._ENDOSOME EEA1.tif
- Figure 3/._ENDOSOME GAPDH.tif
- Figure 3/._Figure 3.pdf
