# Supplementary material for: Ezrin defines TSC complex activation at endosomal compartments through EGFR–AKT signaling
Source: eLife. 2025 Feb 12;13:RP98523. doi: 10.7554/eLife.98523 (PMC11820125; doi:10.7554/eLife.98523)
Supplement: Figure 5—source data 1. [file elife-98523-fig5-data1.zip]

Archive with 44 entries (43 files):
- Figure 5/
- __MACOSX/._Figure 5
- Figure 5/HELA WT KO + EGFR pEGFR Y1068.tif
- __MACOSX/Figure 5/._HELA WT KO + EGFR pEGFR Y1068.tif
- Figure 5/HELA WT KO + EGF EGFR.tif
- __MACOSX/Figure 5/._HELA WT KO + EGF EGFR.tif
- Figure 5/HELA WT KO + EGFR pP44:42 .tif
- __MACOSX/Figure 5/._HELA WT KO + EGFR pP44:42 .tif
- Figure 5/._HELA WT KO + EGF EGFR.tif
- Figure 5/HELA WT KO + EGF P44:42.tif
- __MACOSX/Figure 5/._HELA WT KO + EGF P44:42.tif
- Figure 5/._HELA WT KO + EGF HER2.tif
- Figure 5/._HELA WT KO + EGF pEGFR Y845.tif
- Figure 5/._HELA WT KO + EGF P44:42.tif
- Figure 5/._HELA WT KO + EGFR pEGFR Y1068.tif
- Figure 5/._HELA WT KO + EGFR pP44:42 .tif
- Figure 5/HELA WT KO + EGF GAPDH.Tif
- __MACOSX/Figure 5/._HELA WT KO + EGF GAPDH.Tif
- Figure 5/._HELA WT KO + EGF GAPDH.Tif
- Figure 5/HELA + EGF ENDOSOME EGFR.tif
- __MACOSX/Figure 5/._HELA + EGF ENDOSOME EGFR.tif
- Figure 5/HELA + EGF ENDOSOME EEA1.tif
- __MACOSX/Figure 5/._HELA + EGF ENDOSOME EEA1.tif
- Figure 5/._HELA + EGF ENDOSOME EEA1.tif
- Figure 5/._HELA + EGF MEMBRANE EGFR.tif
- Figure 5/._HELA + EGF MEMBRANE ZO1.tif
- Figure 5/HELA + EGF MEMBRANE ZO1.tif
- __MACOSX/Figure 5/._HELA + EGF MEMBRANE ZO1.tif
- Figure 5/HELA WT KO + EGF P38.Tif
- __MACOSX/Figure 5/._HELA WT KO + EGF P38.Tif
- Figure 5/._HELA WT KO + EGF P38.Tif
- Figure 5/HELA + EGF MEMBRANE EGFR.tif
- __MACOSX/Figure 5/._HELA + EGF MEMBRANE EGFR.tif
- Figure 5/Figure 5.pdf
- __MACOSX/Figure 5/._Figure 5.pdf
- Figure 5/HELA WT KO + EGF HER2.tif
- __MACOSX/Figure 5/._HELA WT KO + EGF HER2.tif
- Figure 5/HELA WT KO + EGF pEGFR Y845.tif
- __MACOSX/Figure 5/._HELA WT KO + EGF pEGFR Y845.tif
- Figure 5/HELA WT KO + EGF pP38.tif
- __MACOSX/Figure 5/._HELA WT KO + EGF pP38.tif
- Figure 5/._HELA WT KO + EGF pP38.tif
- Figure 5/._HELA + EGF ENDOSOME EGFR.tif
- Figure 5/._Figure 5.pdf
