# Supplementary material for: Ezrin defines TSC complex activation at endosomal compartments through EGFR–AKT signaling
Source: eLife. 2025 Feb 12;13:RP98523. doi: 10.7554/eLife.98523 (PMC11820125; doi:10.7554/eLife.98523)
Supplement: Figure 5—figure supplement 1—source data 1. [file elife-98523-fig5-figsupp1-data1.zip]

Archive with 32 entries (31 files):
- Figure suppl 3/
- __MACOSX/._Figure suppl 3
- Figure suppl 3/._HELA WT DM DR EGFR.Tif
- Figure suppl 3/HELA WT DM DR pP38.Tif
- __MACOSX/Figure suppl 3/._HELA WT DM DR pP38.Tif
- Figure suppl 3/._HELA WT DM DR pEGFR.Tif
- Figure suppl 3/HELA WT DM DR EGFR.Tif
- __MACOSX/Figure suppl 3/._HELA WT DM DR EGFR.Tif
- Figure suppl 3/._HELA WT DM DR HER2.Tif
- Figure suppl 3/HELA WT DM DR HER3.Tif
- __MACOSX/Figure suppl 3/._HELA WT DM DR HER3.Tif
- Figure suppl 3/._HELA WT DM DR HER3.Tif
- Figure suppl 3/HELA WT DM DR pEGFR.Tif
- __MACOSX/Figure suppl 3/._HELA WT DM DR pEGFR.Tif
- Figure suppl 3/._HELA WT DM DR pMAPK.Tif
- Figure suppl 3/HELA WT DM DR MAPK.Tif
- __MACOSX/Figure suppl 3/._HELA WT DM DR MAPK.Tif
- Figure suppl 3/._HELA WT DM DR MAPK.Tif
- Figure suppl 3/._HELA WT DM DR pP38.Tif
- Figure suppl 3/HELA WT DM DR GAPDH.tif
- __MACOSX/Figure suppl 3/._HELA WT DM DR GAPDH.tif
- Figure suppl 3/HELA WT DM DR P38.Tif
- __MACOSX/Figure suppl 3/._HELA WT DM DR P38.Tif
- Figure suppl 3/._HELA WT DM DR P38.Tif
- Figure suppl 3/._HELA WT DM DR GAPDH.tif
- Figure suppl 3/HELA WT DM DR pMAPK.Tif
- __MACOSX/Figure suppl 3/._HELA WT DM DR pMAPK.Tif
- Figure suppl 3/HELA WT DM DR HER2.Tif
- __MACOSX/Figure suppl 3/._HELA WT DM DR HER2.Tif
- Figure suppl 3/Figure suppl. 3.pdf
- __MACOSX/Figure suppl 3/._Figure suppl. 3.pdf
- Figure suppl 3/._Figure suppl. 3.pdf
