# Supplementary material for: Ezrin defines TSC complex activation at endosomal compartments through EGFR–AKT signaling
Source: eLife. 2025 Feb 12;13:RP98523. doi: 10.7554/eLife.98523 (PMC11820125; doi:10.7554/eLife.98523)
Supplement: Figure 6—source data 1. [file elife-98523-fig6-data1.zip]

Archive with 83 entries (82 files):
- Figure 6/
- __MACOSX/._Figure 6
- Figure 6/IP X EGFR-WB X EGFR.tif
- __MACOSX/Figure 6/._IP X EGFR-WB X EGFR.tif
- Figure 6/IP X EZR- WB X TSC2 1.tif
- __MACOSX/Figure 6/._IP X EZR- WB X TSC2 1.tif
- Figure 6/IP X EGFR-WB X TSC1.tif
- __MACOSX/Figure 6/._IP X EGFR-WB X TSC1.tif
- Figure 6/IP X EZR - WB X EZR .tif
- __MACOSX/Figure 6/._IP X EZR - WB X EZR .tif
- Figure 6/IP X EZR- WB X AKT.tif
- __MACOSX/Figure 6/._IP X EZR- WB X AKT.tif
- Figure 6/IP X EGFR- WB X AKT.tif
- __MACOSX/Figure 6/._IP X EGFR- WB X AKT.tif
- Figure 6/WT INSULIN P70.tif
- __MACOSX/Figure 6/._WT INSULIN P70.tif
- Figure 6/KO INSULIN P70.tif
- __MACOSX/Figure 6/._KO INSULIN P70.tif
- Figure 6/WT INSULIN pP70.tif
- __MACOSX/Figure 6/._WT INSULIN pP70.tif
- Figure 6/KO INSULIN pP70.tif
- __MACOSX/Figure 6/._KO INSULIN pP70.tif
- Figure 6/WT INSULIN GAPDH.tif
- __MACOSX/Figure 6/._WT INSULIN GAPDH.tif
- Figure 6/._HELA WT KO TSC2.tif
- Figure 6/HELA WT KO TSC2.tif
- __MACOSX/Figure 6/._HELA WT KO TSC2.tif
- Figure 6/KO INSULIN GAPDH.tif
- __MACOSX/Figure 6/._KO INSULIN GAPDH.tif
- Figure 6/._HELA KO EGF pAKT.Tif
- Figure 6/HELA KO EGF AKT.Tif
- __MACOSX/Figure 6/._HELA KO EGF AKT.Tif
- Figure 6/._HELA WT EGF pAKT .Tif
- Figure 6/._HELA KO EGF AKT.Tif
- Figure 6/HELA WT KO pTSC2.Tif
- __MACOSX/Figure 6/._HELA WT KO pTSC2.Tif
- Figure 6/HELA WT EGF AKT.Tif
- __MACOSX/Figure 6/._HELA WT EGF AKT.Tif
- Figure 6/HELA WT EGF pAKT .Tif
- __MACOSX/Figure 6/._HELA WT EGF pAKT .Tif
- Figure 6/._HELA WT EGF AKT.Tif
- Figure 6/HELA KO EGF pAKT.Tif
- __MACOSX/Figure 6/._HELA KO EGF pAKT.Tif
- Figure 6/._HELA WT KO pTSC2.Tif
- Figure 6/._WT INSULIN pP70.tif
- Figure 6/HELA WT KO pP70.Tif
- __MACOSX/Figure 6/._HELA WT KO pP70.Tif
- Figure 6/._HELA WT KO pP70.Tif
- Figure 6/HELA WT KO P70.Tif
- __MACOSX/Figure 6/._HELA WT KO P70.Tif
- Figure 6/._HELA WT KO P70.Tif
- Figure 6/HELA WT KO p4EBP.Tif
- __MACOSX/Figure 6/._HELA WT KO p4EBP.Tif
- Figure 6/HELA WT KO AKT.Tif
- __MACOSX/Figure 6/._HELA WT KO AKT.Tif
- Figure 6/._HELA WT KO pAKT.Tif
- Figure 6/._HELA WT KO AKT.Tif
- Figure 6/HELA WT KO pAKT.Tif
- __MACOSX/Figure 6/._HELA WT KO pAKT.Tif
- Figure 6/._HELA WT KO p4EBP.Tif
- Figure 6/HELA WT KO 4EBP.Tif
- __MACOSX/Figure 6/._HELA WT KO 4EBP.Tif
- Figure 6/._HELA WT KO 4EBP.Tif
- Figure 6/HELA WT KO GAPDH.Tif
- __MACOSX/Figure 6/._HELA WT KO GAPDH.Tif
- Figure 6/._HELA WT KO GAPDH.Tif
- Figure 6/._IP X EZR- WB X TSC1 1.tif
- Figure 6/._IP X EZR- WB X TSC2 1.tif
- Figure 6/._IP X EZR - WB X EZR .tif
- Figure 6/._IP X EZR- WB X AKT.tif
- Figure 6/._IP X EGFR-WB X TSC1.tif
- Figure 6/._IP X EGFR-WB X EGFR.tif
- Figure 6/Figure 6.pdf
- __MACOSX/Figure 6/._Figure 6.pdf
- Figure 6/IP X EZR- WB X TSC1 1.tif
- __MACOSX/Figure 6/._IP X EZR- WB X TSC1 1.tif
- Figure 6/._IP X EGFR- WB X AKT.tif
- Figure 6/._WT INSULIN P70.tif
- Figure 6/._WT INSULIN GAPDH.tif
- Figure 6/._KO INSULIN pP70.tif
- Figure 6/._KO INSULIN P70.tif
- Figure 6/._KO INSULIN GAPDH.tif
- Figure 6/._Figure 6.pdf
