# Supplementary material for: Ezrin defines TSC complex activation at endosomal compartments through EGFR–AKT signaling
Source: eLife. 2025 Feb 12;13:RP98523. doi: 10.7554/eLife.98523 (PMC11820125; doi:10.7554/eLife.98523)
Supplement: Figure 6—figure supplement 1—source data 1. [file elife-98523-fig6-figsupp1-data1.zip]

Archive with 77 entries (76 files):
- Figure suppl 4/
- __MACOSX/._Figure suppl 4
- Figure suppl 4/._ARPE WT DM DR p4EBP.Tif
- Figure suppl 4/ARPE WT DM DR 4EBP.Tif
- __MACOSX/Figure suppl 4/._ARPE WT DM DR 4EBP.Tif
- Figure suppl 4/._HELA WT DM DR AKT.Tif
- Figure suppl 4/HELA WT DM DR p4EBP.Tif
- __MACOSX/Figure suppl 4/._HELA WT DM DR p4EBP.Tif
- Figure suppl 4/._ARPE WT DM DR pTSC2.Tif
- Figure suppl 4/ARPE WT DM DR TSC2.Tif
- __MACOSX/Figure suppl 4/._ARPE WT DM DR TSC2.Tif
- Figure suppl 4/._ARPE WT DM DR TSC2.Tif
- Figure suppl 4/ARPE WT DM DR pP70.Tif
- __MACOSX/Figure suppl 4/._ARPE WT DM DR pP70.Tif
- Figure suppl 4/._ARPE WT DM DR pP70.Tif
- Figure suppl 4/ARPE WT DM DR P70.Tif
- __MACOSX/Figure suppl 4/._ARPE WT DM DR P70.Tif
- Figure suppl 4/._ARPE WT DM DR P70.Tif
- Figure suppl 4/ARPE WT DM DR pAKT.Tif
- __MACOSX/Figure suppl 4/._ARPE WT DM DR pAKT.Tif
- Figure suppl 4/._ARPE WT DM DR pAKT.Tif
- Figure suppl 4/ARPE WT DM DR AKT.Tif
- __MACOSX/Figure suppl 4/._ARPE WT DM DR AKT.Tif
- Figure suppl 4/._ARPE WT DM DR AKT.Tif
- Figure suppl 4/ARPE WT DM DR p4EBP.Tif
- __MACOSX/Figure suppl 4/._ARPE WT DM DR p4EBP.Tif
- Figure suppl 4/._ARPE WT DM DR 4EBP.Tif
- Figure suppl 4/ARPE WT DM DR GAPDH.Tif
- __MACOSX/Figure suppl 4/._ARPE WT DM DR GAPDH.Tif
- Figure suppl 4/._ARPE WT DM DR GAPDH.Tif
- Figure suppl 4/MEF WT KO pTSC2 SER939.Tif
- __MACOSX/Figure suppl 4/._MEF WT KO pTSC2 SER939.Tif
- Figure suppl 4/._MEF WT KO pTSC2 SER939.Tif
- Figure suppl 4/._HELA WT DM DR pTSC2.Tif
- Figure suppl 4/HELA WT DM DR TSC2.Tif
- __MACOSX/Figure suppl 4/._HELA WT DM DR TSC2.Tif
- Figure suppl 4/._HELA WT DM DR TSC2.Tif
- Figure suppl 4/HELA WT DM DR pP70.Tif
- __MACOSX/Figure suppl 4/._HELA WT DM DR pP70.Tif
- Figure suppl 4/HELA WT DM DR P70.Tif
- __MACOSX/Figure suppl 4/._HELA WT DM DR P70.Tif
- Figure suppl 4/._HELA WT DM DR P70.Tif
- Figure suppl 4/HELA WT DM DR pAKT.Tif
- __MACOSX/Figure suppl 4/._HELA WT DM DR pAKT.Tif
- Figure suppl 4/._HELA WT DM DR pAKT.Tif
- Figure suppl 4/HELA WT DM DR AKT.Tif
- __MACOSX/Figure suppl 4/._HELA WT DM DR AKT.Tif
- Figure suppl 4/._HELA WT DM DR p4EBP.Tif
- Figure suppl 4/HELA WT DM DR 4EBP.Tif
- __MACOSX/Figure suppl 4/._HELA WT DM DR 4EBP.Tif
- Figure suppl 4/._HELA WT DM DR 4EBP.Tif
- Figure suppl 4/HELA WT DM DR GAPDH.Tif
- __MACOSX/Figure suppl 4/._HELA WT DM DR GAPDH.Tif
- Figure suppl 4/._HELA WT DM DR GAPDH.Tif
- Figure suppl 4/ARPE WT DM DR pTSC2.Tif
- __MACOSX/Figure suppl 4/._ARPE WT DM DR pTSC2.Tif
- Figure suppl 4/HELA WT DM DR pTSC2.Tif
- __MACOSX/Figure suppl 4/._HELA WT DM DR pTSC2.Tif
- Figure suppl 4/._HELA WT DM DR pP70.Tif
- Figure suppl 4/MEF WT KO AKT.Tif
- __MACOSX/Figure suppl 4/._MEF WT KO AKT.Tif
- Figure suppl 4/MEF WT KO TSC2.tif
- Figure suppl 4/._MEF WT KO AKT.Tif
- Figure suppl 4/MEF WT KO pP70.tif
- Figure suppl 4/MEF WT KO P70.Tif
- __MACOSX/Figure suppl 4/._MEF WT KO P70.Tif
- Figure suppl 4/._MEF WT KO P70.Tif
- Figure suppl 4/MEF WT KO GAPDH.Tif
- __MACOSX/Figure suppl 4/._MEF WT KO GAPDH.Tif
- Figure suppl 4/MEF WT KO pAKT.tif
- Figure suppl 4/._MEF WT KO GAPDH.Tif
- Figure suppl 4/MEF WT DR TSC2 pP70.tif
- Figure suppl 4/MEF WT KO TSC2 P70.tif
- Figure suppl 4/MEF WT DR TSC2 GAPDH.tif
- Figure suppl 4/Figure suppl. 4.pdf
- __MACOSX/Figure suppl 4/._Figure suppl. 4.pdf
- Figure suppl 4/._Figure suppl. 4.pdf
