# Supplementary material for: Ezrin defines TSC complex activation at endosomal compartments through EGFR–AKT signaling
Source: eLife. 2025 Feb 12;13:RP98523. doi: 10.7554/eLife.98523 (PMC11820125; doi:10.7554/eLife.98523)
Supplement: Figure 7—source data 1. [file elife-98523-fig7-data1.zip]

Archive with 41 entries (40 files):
- Figure 7/
- __MACOSX/._Figure 7
- Figure 7/MEDAKA WT KO pTSC2.tif
- __MACOSX/Figure 7/._MEDAKA WT KO pTSC2.tif
- Figure 7/._MEDAKA WT KO pTSC2.tif
- Figure 7/MEDAKA WT KO TSC2.tif
- __MACOSX/Figure 7/._MEDAKA WT KO TSC2.tif
- Figure 7/MEDAKA WT KO pAKT.tif
- __MACOSX/Figure 7/._MEDAKA WT KO pAKT.tif
- Figure 7/MEDAKA WT KO AKT.tif
- __MACOSX/Figure 7/._MEDAKA WT KO AKT.tif
- Figure 7/MEDAKA WT KO LC3.tif
- __MACOSX/Figure 7/._MEDAKA WT KO LC3.tif
- Figure 7/MEDAKA WT KO pEGFR.tif
- __MACOSX/Figure 7/._MEDAKA WT KO pEGFR.tif
- Figure 7/MEDAKA WT KO EGFR.tif
- __MACOSX/Figure 7/._MEDAKA WT KO EGFR.tif
- Figure 7/MEDAKA WT KO p4EBP.tif
- __MACOSX/Figure 7/._MEDAKA WT KO p4EBP.tif
- Figure 7/MEDAKA WT KO 4EBP.tif
- __MACOSX/Figure 7/._MEDAKA WT KO 4EBP.tif
- Figure 7/MEDAKA WT KO ACTIN.tif
- __MACOSX/Figure 7/._MEDAKA WT KO ACTIN.tif
- Figure 7/._MEDAKA WT KO EZRIN.tif
- Figure 7/._MEDAKA WT KO ACTIN (EZRIN).tif
- Figure 7/._MEDAKA WT KO TSC2.tif
- Figure 7/._MEDAKA WT KO pAKT.tif
- Figure 7/MEDAKA WT KO EZRIN.tif
- __MACOSX/Figure 7/._MEDAKA WT KO EZRIN.tif
- Figure 7/MEDAKA WT KO ACTIN (EZRIN).tif
- __MACOSX/Figure 7/._MEDAKA WT KO ACTIN (EZRIN).tif
- Figure 7/._MEDAKA WT KO AKT.tif
- Figure 7/._MEDAKA WT KO LC3.tif
- Figure 7/._MEDAKA WT KO pEGFR.tif
- Figure 7/._MEDAKA WT KO EGFR.tif
- Figure 7/._MEDAKA WT KO p4EBP.tif
- Figure 7/._MEDAKA WT KO 4EBP.tif
- Figure 7/._MEDAKA WT KO ACTIN.tif
- Figure 7/Figure 7.pdf
- __MACOSX/Figure 7/._Figure 7.pdf
- Figure 7/._Figure 7.pdf
