# Supplementary material for: Ezrin defines TSC complex activation at endosomal compartments through EGFR–AKT signaling
Source: eLife. 2025 Feb 12;13:RP98523. doi: 10.7554/eLife.98523 (PMC11820125; doi:10.7554/eLife.98523)
Supplement: Figure 7—figure supplement 1—source data 1. [file elife-98523-fig7-figsupp1-data1.zip]

Archive with 45 entries (44 files):
- Figure suppl 6/
- __MACOSX/._Figure suppl 6
- Figure suppl 6/._MICE LIGHT DARK pEGFR.tif
- Figure suppl 6/MICE LIGHT DARK EGFR.tif
- __MACOSX/Figure suppl 6/._MICE LIGHT DARK EGFR.tif
- Figure suppl 6/MICE LIGHT DARK P38.tif
- __MACOSX/Figure suppl 6/._MICE LIGHT DARK P38.tif
- Figure suppl 6/MICE LIGHT DARK GAPDH.tif
- __MACOSX/Figure suppl 6/._MICE LIGHT DARK GAPDH.tif
- Figure suppl 6/MICE LIGHT DARK pTSC2.tif
- __MACOSX/Figure suppl 6/._MICE LIGHT DARK pTSC2.tif
- Figure suppl 6/MICE LIGHT DARK TSC2.tif
- __MACOSX/Figure suppl 6/._MICE LIGHT DARK TSC2.tif
- Figure suppl 6/MICE LIGHT DARK pP70.Tif
- __MACOSX/Figure suppl 6/._MICE LIGHT DARK pP70.Tif
- Figure suppl 6/._MICE LIGHT DARK pP70.Tif
- Figure suppl 6/MICE LIGHT DARK P70.tif
- __MACOSX/Figure suppl 6/._MICE LIGHT DARK P70.tif
- Figure suppl 6/MICE LIGHT DARK pAKT.Tif
- __MACOSX/Figure suppl 6/._MICE LIGHT DARK pAKT.Tif
- Figure suppl 6/MICE LIGHT DARK pP38.tif
- __MACOSX/Figure suppl 6/._MICE LIGHT DARK pP38.tif
- Figure suppl 6/._MICE LIGHT DARK pAKT.Tif
- Figure suppl 6/MICE LIGHT DARK AKT.Tif
- __MACOSX/Figure suppl 6/._MICE LIGHT DARK AKT.Tif
- Figure suppl 6/._MICE LIGHT DARK AKT.Tif
- Figure suppl 6/MICE LIGHT DARK p4EBP.Tif
- __MACOSX/Figure suppl 6/._MICE LIGHT DARK p4EBP.Tif
- Figure suppl 6/._MICE LIGHT DARK p4EBP.Tif
- Figure suppl 6/MICE LIGHT DARK GAPDH (TSC2).Tif
- __MACOSX/Figure suppl 6/._MICE LIGHT DARK GAPDH (TSC2).Tif
- Figure suppl 6/MICE LIGHT DARK 4EBP.tif
- Figure suppl 6/._MICE LIGHT DARK GAPDH (TSC2).Tif
- Figure suppl 6/._MICE LIGHT DARK EGFR.tif
- Figure suppl 6/._MICE LIGHT DARK pP38.tif
- Figure suppl 6/._MICE LIGHT DARK P38.tif
- Figure suppl 6/._MICE LIGHT DARK GAPDH.tif
- Figure suppl 6/._MICE LIGHT DARK pTSC2.tif
- Figure suppl 6/._MICE LIGHT DARK TSC2.tif
- Figure suppl 6/._MICE LIGHT DARK P70.tif
- Figure suppl 6/MICE LIGHT DARK pEGFR.tif
- __MACOSX/Figure suppl 6/._MICE LIGHT DARK pEGFR.tif
- Figure suppl 6/Figure suppl. 6.pdf
- __MACOSX/Figure suppl 6/._Figure suppl. 6.pdf
- Figure suppl 6/._Figure suppl. 6.pdf
